# Supplementary material for: Sirtuins of parasitic protozoa: In search of function(s)
Source: Mol Biochem Parasitol. 2012 Oct;185(2-2):71–88. doi: 10.1016/j.molbiopara.2012.08.003 (PMC3484402; doi:10.1016/j.molbiopara.2012.08.003)
Supplement: Supplementary file 2 [file mmc2.xlsx]

## Sheet: Parasitic_protozoa_sirtuins
[Gene ID]	[Organism]	[Genomic Location]	[Product Description]	[Predicted Protein Sequence]
BBOV_I003070	B. bovis T2Bo	AAXT01000005: 341,349 - 343,358 (-)	transcriptional regulator, Sir2 family domain containing protein	MASSALKYANQLRPNDNKGPCGGVQLFDNPADISKKFKQTVELLTRAKNVVLHSGAGMSTAAGIPDFRGPSGVWTVMSHKRVGNKKRKMTDGDCTVKDTSNTCVEFGTTKLEPVEFSHALPSEAHLATLALLRAGYIRTVITQNIDGLHAISGMKHSECIELHGNVFIERCIFCARRYLRPYVAPTISFKPTGSHCGLCNFPPYGILTDVVLDWFDRYEDHFEKRAISHAEEADFHLTLGSSLHVEPACCYASSEHFRKENAPLVIVNYQKTRLDPEADVVLHCDVNQICKKLLKTFNIEAPTFIRKYYMVALRHGNSGSNTLLLRFPCIKSVMVDGMYTMASGVTHRCLDITRGLHEFSYTGNFEMSLQLWFEAEMKLKVVYSKEPILNGTVWQISLA…
cgd7_2030	C. parvum Iowa II	CM000435: 504,072 - 504,971 (-)	bacterial-like Sir2 family protein	TSMNTRIGTVLASLRSEIFDSGKKILFITGAGLSLDSGIPLFRSESDGGDGSAIWNSELEAWATIGSFRKDPIKWYSIFQNNFKFWSSFLTAKPNEGHRVLSKLCSDFPNRIKVITQNIDGLMQQTNCPRENIIEIHGRIHYLRCANPNCDYSSSKFSYIDWKGLFNQDNKIPKDFYLKWSCPSCSSPSLPLFLLFDESYTSHTFYEWEKAQTWMNEADLMIFIGTSFSVLCTDCCLHYAYRNQIPIYNVNIRPAPICFELYNEDGNDFELIEYPNNLLNNITKTSTDFLTALFPRENS
Chro.70234	C. hominis	AAEL01000006: 11,605 - 12,498 (+)	GLP_29_33086_34261	MNTRIGTVLASLRSEIFESGKKILFITGAGLSLDSGIPLFRSESDGGDGSAIWNSELEAWATIGSFRKDPIKWYSIFQNNFKFWSSFLTAKPNEGHRVLSKLCSDFPNRIKVITQNIDGLMQQTNCPRENIIEIHGRIHYLRCANPNCDYSSSKFSYIDWKGLFNQDNKIPKDFYLKWSCPSCSSPSLPLFLLFDESYTSHAFYEWEKAQTWMKEADLMIFIGTSFSVLCTDCCLHYAYRNQIPIYNVNIRPTPICFELYNEDGNDFELIEYPNNLLNNITKTSTDFLTALFPRENS
CMU_034060	C. muris	scf_41: 374,242 - 375,138 (-)	transcriptional regulator, Sir2 family protein	MQTRSQSVLSSLKSQILNTDDKILFITGAGLSFDSGIPLFRSEHGVDDSSVIWDDKMESWATMKTFLLDPLSWYSIFKSKYEFFRTIRDAKPNKGHRALSWLCKNYPDRIKIITQNIDGLLHKANCPPENVLEVHGRLDYLRCSNTNCYLSKEQYLPLDWNCLENKSPKAIIQDLACPSCNSPCLPLVLLFDEPYHGNKYYQWDKAKEWMNEADLMIFVGTSFSVFCTDKCLRVGYKKNLPIVNINIRQFPITFEIPSKYNSDSLEILEYPCELVRQIIQGSTDALLGLIPYEYHSEI
ETH_00033350	E. tenella str. Houghton	Supercontig_63: 106,310 - 108,394 (+)	NAD-dependent deacetylase, putative	MGQWLTYMRPKRTEHISIERLAEELRRARYVVALTGAGVSAESGIPTFRDPSDGLWQRYDPAVYATIWGFWRQPSKIWQLLHEFLNEREPEPNRAHLALAQLEALGIVRAIVTQNVDNLHQDAGSKRVIEYHGNLMSASCYRCGAKMQLTKQMARNPSFKKKLPPKCACGGYFKPDAVLFGEGIPSKAVREANKEADACDLMLVVGTSATVQPASDIPYRAMKKGAKVIEVNLEETGLTNRISDMIYIGRASDLMQTLQLLEPQPPEASAGDPVPAEGLTEPAVTEPNASAELAREPPGENE
ETH_00041870	E. tenella str. Houghton	NODE_1703_length_2497_cov_14.864637: 75 - 2,100 (+)	Sir2 domain-containing protein, putative	MWMRCTKGVGPRCSELLQCMGVYLQKSVTAAAGGLCSFPPRGVCTDVLLDWFDAYEGHFLSQSNFYSRESPFHLCLGTSLQIEPACHFPAAAAARSKAAAARSKAAALAIVNLQQTPLDPLAAVCMHAPVDAVLQQLAAGLGLRPGWGWHSSSSSRNSSSSGSGRGRWGSMGSCDPRGFEDDPTPFHYGEFIRTALLFVLRLPVHALPPLLQQQQQQQMQQQPHNSPQTQHRHQHSPQMTQQQQQQQTPQQQQTPQQQQTPQQQQQQQQTSVKSIEELWSEALAWLPHEEPAAAAAAAHAAAAEAEAKETRDNSCGVPPPQTFIVASGCSSSLRHENSSSSSNSSSSRSSRSNSSSSSVRIECLDSLRGIWRVDTNCDCVLKLSLWYGTTAALHLKYQG…
NCLIV_038820	N. caninum	NCLIV_chrIX: 405,240 - 411,561 (+)	Sir2 domain-containing protein, putative	METSSSSSSSFPLTSPTLTALGYASRLSEHPDRGPVGRPELEERDEDVLEEKLMRLSLLFREEAAGLASGFPQALPVLRSSASSAASPRERVEQPDSTGEKEGSPPGEKSNGIGAHPAKQEREKERKPSQNASKSRQAKDRGGGVCVHTGAGISTSAGILDFRGPSGVWTLEAKGETLADEAKDAVEDVSCPPLVRYIITQNVDGLHARCGTPFSRLGEVHGSMFTERCDACARRFLRDFPLPTLSFAPTGRLCDVLLDWRDRYEKVFERLALRNTRAASLHLCLGSSLQIEPACHFPGRERKRGSPLIIANLQETPLDKQAAICLRFTTDGVAARLGTALGALSLEETETRQDEGTEKNERDKQKGEEKNEGEEQRGKRIRRQRVFWGWGKEGGRWGR…
NCLIV_045990	N. caninum	NCLIV_chrX: 982,347 - 985,635 (-)	NAD-dependent deacetylase, putative	MFGTEPAESGYSEGEDMGQAVTYFQKKDTAFISFEDLADDIRQAKYVVALTGAGVSAESGIPTFRDPSDGLWTKYDPAVYATVWGFWRHPQKIWELLHDFMRSNDPVPNPAHIALTDLQRLGYLKSIVTQNVDNLHQDSGSTNVIEYHGSLLSATCRRCGEKLPLSKSMLQDDNFTKELPPKCACGGIFKPDAILFGEGIPAHAVQNANREVDKCDLLLVVGTSASVSPASSLPYRALRGGAKVVEINLETTGLTNRISDKFVRGPASQLTRTVATLRSDGGTATKTQSSIPTSN
PBANKA_131510	P. berghei str. ANKA	berg13: 621,219 - 624,704 (+)	transcriptional regulatory protein sir2b	MSCMYYASRLSKNENKGPLGEKEYFEDEEEEKEKIKVLIEKIRTSEYIVVHSGAGISTSSGLQDFRGPTGIWTNEYHNNIKNKKKHNKKKKTKQEHEIVQNCEDNENIIKHSQIKYDNPNSSSNQASINKKEPHFHRIKEERNESNHNNIHQNRIKADEINIDNIYKSSNNSLLETQRNCEKKENENRDNSNPIQFALIDQCANENTENCQSSDENYVKFGNRKKKVVELHLALPTKTHIMIKELMNKNIIKFLITQNIDSLHYRCGTKFSQISEIHGNIFIERCDFCGRRYLRDYVISTISFKPTGALCFLCSFPPIGICTDVLLDWNNAYEDFFHLNSIKHSQKADFHFCLGSSFYIVPASYYPSKKKFASKNSYSCLINYQKSSLFKELDLNIHSN…
PBANKA_134380	P. berghei str. ANKA	berg13: 1,719,116 - 1,719,952 (+)	transcriptional regulatory protein sir2a	MEDIFGMFDENEMGNLMIYALKKDTEDITMEKLAEIIKSSKYIVALTGSGTSEESNIPSFRGSNDSIWSKYDPKIYGTIWGFWKYPEKIWEVIKDISSNYEIGLNPGHVALSKLENLGYLKSIITQNIDGLHEESGNTKVIPLHGSVFEALCCTCNKIVQLNKIMLQKTSHFMHQLPPECPCGGIFKPNIVLFGEVISKDLLKEAEHEITKCDLLLVIGTSSTVSTATNLCYFASKKKKKIVEINIEKTYITNKMADYHVLAKFSELANLIEILKEEK
PCHAS_131840	P. chabaudi chabaudi	chab13: 734,086 - 737,202 (+)	histone deacetylase, putative	MSCMYYASRLSKNENKGPLGEKEYFEDEEEEKEKIKVLIEKIRTSEYIVVHSGAGISTSSGLQDFRGPTGIWTNEYHNNIKNKKKHNKNKKTKKEEEQETVQNCEDNENIDKQNQLMENEQILKHSQIKYDNPNDPSNQFSINKKEPHFHRIKEEINESNIDNIYENSNNSLLETQRDSEKKENENNENCQSSDENYVKFGNRKKKVVELHLALPTKTHIMIKELMNKNIIKFLITQNIDSLHYRCGTKFSQISEIHGNIFIERCDFCGRRYLRDYVISTISFKPTGSLCFLCSFPPIGVCTDVLLDWNNAYEDFFHLNSIKHSQKADFHFCLGSSFYIVPASYYPSKKKFASKNSYSCLINYQKSSLFKELDLNIHSNVNNISDIIIKEFSLEPLAIR…
PCHAS_134840	P. chabaudi chabaudi	chab13: 1,827,790 - 1,828,626 (+)	transcriptional regulatory protein sir2 homologue, putative	MEDIFDMLDENEMGNLMIYGMKKDTEDITMEKFAEIIKSSKYIVALTGSGTSAESNIPSFRGSNDSIWSKYDPKIYGTIWGFWKYPEKIWEVIKDISSDYEIGLNPGHVALSKLENLGYLKSIITQNIDGLHEESGNTKVIPLHGNIFEALCCTCNKTVQLNKIMLQKTSHFMHQLPPECPCGGIFKPNIVLFGEVISKDLLKEAEDEITKCDLLLVIGTSSTVSTATNLCYFASKKKKKIVEINIEKTYITNRMADYHLLAKFSELANLIKILKEEK
PF13_0152	P. falciparum 3D7	Pf3D7_13: 1,215,108 - 1,215,929 (+)	transcriptional regulatory protein sir2a	MGNLMISFLKKDTQSITLEELAKIIKKCKHVVALTGSGTSAESNIPSFRGSSNSIWSKYDPRIYGTIWGFWKYPEKIWEVIRDISSDYEIEINNGHVALSTLESLGYLKSVVTQNVDGLHEASGNTKVISLHGNVFEAVCCTCNKIVKLNKIMLQKTSHFMHQLPPECPCGGIFKPNIILFGEVVSSDLLKEAEEEIAKCDLLLVIGTSSTVSTATNLCHFACKKKKKIVEINISKTYITNKMSDYHVCAKFSELTKVANILKGSSEKNKKIM
PF14_0489	P. falciparum 3D7	Pf3D7_14: 2,108,810 - 2,112,724 (+)	transcriptional regulatory protein sir2b	MSCMNYASRLSKNEYKGPLGEEEFFEDTEEEKKKVKELIEKIRSSEYIVVHSGAGISTSSGLQDFRGPTGIWTNEHLNELKNKKKRNHDFKDNKRKLKSNDINCKNTSDMCSPSFFHKEKKENTLNIVKRERYYNEDNVDMNACNERVVHPNHVYVNHEDDNNNNNNNNNNDNNLYNNVYNSVGSNDHTNKESILIKKENNSENVRKDIHDKVNTKNVKKIDVKETNNLDPENYVIFGKRKKKVIELHLALPSKTHIMINELINKNIIKFMITQNIDSLHHRCGKHFSKTAEIHGNIFTERCDFCGRRYLRDYLISTISFKPTGSLCFLCSFPPIGVCTDVLLDWNNSYEEFFHLNSIKHSQIADFHFCLGSSFYIVPASSYPSKKKYANANSYSCVIN…
PKH_122390	P. knowlesi strain H	Pk_strainH_chr12: 986,227 - 987,132 (-)	transcriptional regulatory protein sir2 homologue, putative	MGNLMIFAKRKVTKSITLEDLASMIKECTYVVALTGSGTSAESNIPSFRGDNSSIWSKYDPKIYGTIWGFWKSPEKIWEVIRDISSDYEIELNPGHTALSTLESLGYLKAVITQNIDGLHEESGNSKVIPLHGSVFEARCCTCRETIQLNKIMLQKTSHFMHQLPPECPCGGIFKPNVVLFGEVIPKSLLKQAQKEIENCDLLLVVGTSSSVSTATNLCYYAHRKKKKIVEVNISKTYITNRLSDCHVRAKFSDLVTISDILKGEKGTLIGEGTQGGEEAQIGKASHSGKTKHRMNSSQGA
PKH_125490	P. knowlesi strain H	Pk_strainH_chr12: 2,366,912 - 2,370,625 (-)	conserved Plasmodium protein, unknown function	MSCMNYALRLSKNENKGPLGEKEYFEDSEEEKRKIKELIQKIRTSKHIVVHAGAGISTSSGLQDFRGPTGIWTNEFLNDASHRRKKQLGKRRKGGHESSKVKETQDVKMPHPNDSQNAKTKKIRRSSQGKCELSDDPSEHSSVSRTEKSPFDFVKIERPESLYEDDTVQSHWEGEGNFPEYRSKHTRVAHGQRQDYAKYQEKEYLNGYEGEAHAEEERESIRTEGDKHFVKEKEKSENSDMTLVRSNVQGSEEGEGGELSRHVCVKKENATSTYEGDTTSLDRNGNNEQGNSTGETENPLSNEHYVIFGNRKKKVIDLHLALPTKTHIMIKELMKRNVIKFLITQNIDSLHYRCGTKFSKISEIHGNIFIERCDFCGRRYLRDFVISTISFQPTGALCF…
PVX_082385	P. vivax SaI-1	CM000453: 965,571 - 966,491 (-)	NAD-dependent deacetylase, putative	MGNLMLFARRRVTKSITLEDLACMIRGCTYVVALTGSGTSAESNIPSFRGANSSIWSKYDPKIYGTIWGFWKSPEKIWEVIRDISSDYEIELNPGHTALSKLESLGYLKTVITQNIDGLHEESGNSKVIPLHGSVFEARCCTCRETIQLNKIMLQKTSHFMHQLPPECPCGGIFKPNVVLFGEVIPKSLLKQAEKEIDKCDLLLVIGTSSTVSTATNLCYHAHRKKKKIVEVNISKTYITNRVSDYHVRAKFSELAAISDLLKGGGAAERSEAATQSGGATQTGETKQRAKAAQSANSTHSTSANR
PVX_117910	P. vivax SaI-1	CM000453: 2,245,016 - 2,248,795 (-)	hypothetical protein, conserved	MSCMNYARRLSKNENKGPLGEKEYFEDSEEEKRKIKKLIEKIRTSEHIVVHAGAGISTSSGLQDFRGPTGIWTNEFLSDASHRRKRQLEKRRKGREEGSEVKEEAKPQKGETHDVKTYEVKTHDVKTHDVKTPLPNDCQNAKAKKIRRSLHGKCEHSDDPGQHSSVNRTEDSPSDFVKRERPERLCEGNTVELHAEKADDCPEGHSMDTKITHGQHQGYADFQEKEQLNGHNGGAHVEADRGSIGTNGDNCSVQEKQKSENFDMPPVSSRLGKEERRSHVRVKKENGTEGEASNGDAPEGDAAEGGAPNGDAALTTQSPRPNEHYVIFGNRKKKVIDLHLALPTKTHIMIKELMNRNIIKFLITQNIDSLHYRCGTKFSKISEIHGNIFIERCDFCGRR…
PY01554	P. yoelii yoelii str. 17XNL	AABL01000413: 8,234 - 9,070 (+)	transcriptional regulatory protein, Sir2 family	MEDIFGMFEENEMGNLMIYAMKKDTEDITMEKLAEIIKRSKYIVALTGSGTSAESNIPSFRGSNDSIWSKYDPKIYGTIWGFWKYPEKIWEVIKDISSDYEIGLNPGHVALSKLENLGYLKSIITQNIDGLHEESGNTKVIPLHGNVFEALCCTCNKIVQLNKIMLQKTSHFMHQLPPECPCGGIFKPNIVLFGEVISKDLLKEAEDEITKCDLLLVIGTSSTVSTATNLCYFASKKKKKIVEINIEKTYITNKMADYHILAKFSELANLIEILKEEK
PY01626	P. yoelii yoelii str. 17XNL	AABL01000437: 18,950 - 22,429 (-)	sir2-like protein	MSCMYYASRLSKNENKGPLGEKEYFEDEEEEKEKIKVLIEKIRTSEYIVVHSGAGISTSSGLQDFRGPTGIWTNEYHNNNKNKKKHNKKKKTKKEEEHETVQNCEDNENIIKHPQIKYDNSNDSSNQVSINKKEPHFHRIKEERNESNHNNIHQNRIKTDEINIDNIYESSNNSLLETQRNCEKKENENRDNSNPIQVALIDQCATENTENCQSSDENYVKFGNRKKKVVELHLALPTKTHIMIKELMNKNIIKFLITQNIDSLHYRCGTKFSQISEIHGNIFIERCDFCGRRYLRDYVISTISFKPTGSLCFLCSFPPIGICTDVLLDWNNAYEDFFHLNSIKHSQKADFHFCLGSSFYIVPASYYPSKKKFANKNSYSCLINYQKSSLFKELDLNIH…
TA20415	T. annulata strain Ankara	CR940347: 1,534,756 - 1,537,754 (+)	sir2-like histone deacetylase, putative	MTNSAYNYASRLKKNNNKGPLGLDELFDTNKQVTKKVNLLYEYLSKSNNTIIHTGAGVSTGSGIPDFRGPSGIWTVMNNTNTKHDKAKDTNCREKQNEQYGPLTKSKKRRKLTDSACIPSMNNTSPGQADSCDIPEKESTACYTDTLKNEETNLEHEKDEETGVEKEDNDYVYYGNNKRKIVEFILALPSESHLCLLELLRRKKIRYIITQNVDGLHAVSGIPFDKLSELHGNVFVQRCLFCHKRYQRNYVSPTISFKPTGDLCGLCTFPPLNVLTDVVLDWFDCYEQYYEETSKLKSESSDLHVVMGSSLHIEPACHYASNDYHRKYDSPLIIINYQSTKLDPECDLIIHEDINKICTNLLKKFNLKVPTFFKKSHLFILKYNHTANVTTKTNEQNIR…
TGGT1_075680	T. gondii GT1	TGGT1_chrIX: 924,301 - 930,746 (+)	chromatin regulatory protein sir2, putative	MEKRHSEISPRTASSLSSSSRSTSLPVPSLSSLSLSSSFPSTSPTLTALGYASRLSEHPDRGPVGRPELEESDEAILEKKLSRVVDLFREEAARRSSSFTELPQAKHACATETPRSLADAAPSLPSPCSCPQALSTSLAAEEDSRRGARDGGEEGRGETRVRQAEKQEREASLQTFRTRRKLTDTPGGVCVHTGAGISTSAGILDFRGPSGVWTLEAKGQTLSDDGKDAVQVSFGRHRRPVCEFHLALPTLTHLLLRTFAALPASSWVTPHSRDVCSSSSPSSSPSSSSPSPSSSPSSSSSPSSSSSPSSSSAAASSLSSSPSSSSSSSSSSSSVPVCPSSPSSPFAFRMPSSSLARFSPGAVSSPGVYGGDASLSPPLVRYIITQNVDGLHARCGTPF…
TGGT1_082510	T. gondii GT1	TGGT1_chrX: 1,071,101 - 1,075,495 (-)	NAD-dependent deacetylase, putative	MNLLVISCCFLLTLACLFEPHEQFLVAVPTRASTTLRLQPIQKASCHLRKQRTATFSHFHSDVRIVWLHSVYGSEVADSLMSGTEPAGSDYHQRDDMGQAATYFQKKNTTFISFEDLADDVRKAKYVVALTGAGVSAESGIPTFRDPSDGLWKKYDPTVYATIWGFWRYPHKIWELLLDFLRTNDPMPNAAHVALTDLQRLGYLKFIVTQNVDNLHQDSGSTNVIEYHGSLLSATCRQCGKKMRLSKSMLQDENFAKDLPPKCACGGIFKPDVILFGEGIPANAVRDANREVDKCDLLLVVGTSASVSPASDLPYRAMRGGAKVVEVNLETTGLTNRISDKFVQGRASQLAQTVKALQRR
TGME49_027020	T. gondii ME49	TGME49_chrX: 1,075,420 - 1,080,010 (-)	NAD-dependent deacetylase, putative	MNLLVISCCFLLTLACLFEPHEQFLVAVPTRASTTLRVQPIQKASCHLRKQRTATFSHFHSDVRIVWMHSVYGSEVADSLMSGTEPAGSDYHQRDDMGQAATYFQKKNTTFISFEDLADDVRKAKYVVALTGAGVSAESGIPTFRDPSDGLWKKYDPTVYATIWGFWRYPHKIWELLLDFLRTNDPMPNAAHVALTDLQRLGYLKFIVTQNVDNLHQDSGSTNVIEYHGSLLSATCRQCGKKMRLSKSMLQDENFAKDLPPKCACGGIFKPDVILFGEGIPANAVRDANREVDKCDLLLVVGTSASVSPASDLPYRAMRGGAKVVEVNLETTGLTNRISDKFVQGRASQLAQTVKALQRR
TGME49_067360	T. gondii ME49	TGME49_chrIX: 800,945 - 808,025 (+)	Sir2 domain-containing protein	MEKRHSEISPRTASSLSSSSRSTSLPVPSLSSLSVSSSFPSTSPTLTALGYASRLSEHPDRGPVGRPELEESDEAILEKKLSRVVDLFREEAARRSSSFTELPQAKHACATETPRSLADAAPSLPSPCSCPQALSTSLAAEEDSRRGARDGSEEGRGETRVRQAEKQEREASLQTFRTRRKLTDTPGGVCVHTGAGISTSAGILDFRGPSGVWTLEAKGQTLSDDGKDAVQVSFGRHRRPVCEFHLALPTLTHLLLRTFAALPASSWVTPHSRDVRSSPSSSSPSSPSSSSPSSSAAASSLSSSPPSSSSSSSVPVCPSSPSSPFAFRMPSSSLSRFSPGAVSSPGVCGGDASLSPPLVRYIITQNVDGLHARCGTPFSRLGEVHGSMFTERCDACARR…
TGVEG_068040	T. gondii VEG	TGVEG_chrX: 1,132,969 - 1,137,362 (-)	NAD-dependent deacetylase, putative	MNLLVISCCFLLTLACLFEPHEQFLVAVPTRASTTLRLQPIQKASCHLRKQRTATFSHFHSDVRIVWLHSVYGSEVADSLMSGTEPAGSDYHQRDDMGQAATYFQKKNTTFISFEDLADDVRKAKYVVALTGAGVSAESGIPTFRDPSDGLWKKYDPTVYATIWGFWRYPHKIWELLLDFLRTNDPMPNAAHVALTDLQRLGYLKFIVTQNVDNLHQDSGSTNVIEYHGSLLSATCRQCGKKMRLSKSMLQDENFAKDLPPKCACGGIFKPDVILFGEGIPANAVRDANREVDKCDLLLVVGTSASVSPASDLPYRAMRGGAKVVEVNLETTGLTNRISDKFVQGRASQLAQTVKALQRR
TGVEG_108780	T. gondii VEG	TGVEG_chrIX: 1,340,258 - 1,347,205 (+)	chromatin regulatory protein sir2, putative	MEKRHSEISPRTASSLSSSSRSTSLPVPSLSSLSLSSSFPSTSPTLTALGYASRLSEHPDRGPVGRPELEESDEATLEKKLSRVVDLFREEAARRSSSFTELPQANHACATETPRSLADAAPSLPSPCSCPQALSTSLAAEEDSRRGARDGGEEGRGETRVRQAEKQEREASLQTFRTRRKLTDTPGGVCVHTGAGISTSAGILDFRGPSGVWTLEAKGQTLSDDGKDAVQVSFGRHRRPVCEFHLALPTLTHLLLRTFAALPASSWVTPHSRDVRSSSSPSSSSPSSPSSPSSSPSSSSAAASSLSSSPSSPSSSSSSSSSVPVCPSSPSSPFAFRMPSSSLSRFSPGTVSSPGVCGGDASLSPPLVRYIITQNVDGLHARCGTPFSRLGEVHGSMFT…
TP01_0527	T. parva strain Muguga	AAGK01000001: 1,094,252 - 1,097,568 (-)	hypothetical protein, conserved	MVNSAYNYASRLKKNNNKGPLGLDELFDTNKQVVKKVNLLYEYLSKSNNTIVHTGAGVSTGSGIPDFRGPTGIWTVMNNTSSNNDNIKTKEYKDKQDESYGPLTKSKRRRKLTDSACIPSMNNSSPGLVNPSDMTENESSSCDPDYLKNEETELNPVKDEETELNPVKDEETELNPVKDEETELNPVKDEETSVKQEENDYVYYGNNKRKIVEFILALPSEAHLSLLELLRRKKIKYIITQNVDGLHAASGIPFDKLSELHGNVFVQRCLFCHKRYQRNYVSPTISFKPTGDLCGLCTFPPLNVLTDVVLDWFDCYETYYEEISKLKSEASDLHLVMGSSLHIEPACHYASNDYYRKYDSPLIIINYQNTKLDPECDLVIHEDINKICTNLLKKFNLKI…
TvY486_0802580	T. vivax	TvY486_08: 783,864 - 784,820 (+)	transcriptional regulator/Sir2 family protein, putative	MAERLAAFIQRCGARRCVVLTGAGCSTESGIPDYRGPNGLYRRANFVPLTLQAFIKKEREQKRYWARSMLGYDAMSGASCNAAHLGLFDLCRAGVVEHLLTQNVDGLHHLAAHGGVGTKSVGGYSAYTSSNYGVQELHGNIHQVCCMKCGDITSRQQLQIRLCEANRQLYEEYSTKFDNMRPDGDYEAPITAVEAMQLVQCERCGGALKPHVVLFGENLPPKRVETATAAVRGASCLLCVGTSLQVFSAYRHVLTARECCVPVAIVTAGVTRADGLESMRVETNSVAATIEALTCLLLGRHQHAGSLRQGATCEIDPP
TvY486_0701550	T. vivax	TvY489_07: 407,363 - 408,361 (+)	silent information regulator 2,NAD-dependent SIR2	MSRVELPFAHVVGDPTFEGLASYIKENNVRKIFVMAGAGISVAAGIPDFRSPNTGVYSMLSRYNLESPTDAFSLSLLREQPEVFYRIMCDLDFWPGRFLPTTVHHFIKLLADEGLLLLCCTQNIDGLERACGVPDELLVEAHGSFSSASCVECRMPYDISALRQEATVGHVPHCAECGGIVKPDVVLFGEDLPASFFNAIDAIREAELLLIMGTSLQVHPFAGLAFGVAPNVPRVLFNLDRVGGSMFRFPTDDHHPLTDSRSIDGSPTDSSSDGYAQYNEPSNSTGPMYRDVFFPGDCQVSVRRLAEAMGLGERLDAAVSEARMREGGTVLN
TvY486_0402430	T. vivax	TvY486_04: 590,826 - 591,761 (+)	NAD dependent deacetylase, putative,transcriptional regulator, Sir2 family protein, nicotinic acid mononucleotide 5,6-dimethylbenzimidazole (cobb) protein, putative	MKGKYTACTPNGVIKPRFFVQFLNVVPFIPSSTHVSCPLPHIRRHWYYDHNVYRSGEGPYFPRSHRVVNKSMNKQGRFVAVLTGAGISAESGIPTFRGKDRLWENHRVVDVACPAAYARNPQLVQQFYNQRRRALLAPSVKPNAAHLALAKLERQYDAGSVVIITQNVDNLHERAGSKRIFHIHGELLKVRCSVTGEVFEIKEDVVHGQTRCHCCGKTSTLRPHIVWFDEVPFYMDEIQEIMKCTALFVAIGTSGNVYPAAGLATMAKSYGARTLEMNLEPGENCSDFDECVYGKASEIVPAWVERLLQSN
TcIL3000.8.3140	T. congolense	T.congo.pschr.8: 875,674 - 876,645 (+)	NAD-dependent deacetylase sirtuin 4, putative,NAD dependent deacetylase, putative,SIR2-like protein 4, putative	MADRLAAFIERCGSRRCVVLTGAGCSTESGLPDYRGPSGLYRRANFTPLTWRAFLSSSDNQKRYWARSMFGYDAVSGVSCNATHVGLYRLCRAGVVGQLLTQNIDGLHHLAYHGGVGSRAAEAHTKYVNSDYGVIELHGNIHNVCCLKCGNVSSRQLLQQRLCEANRQLYQDYQAEFTEVRPDGDYDVPERITRAMQLVFCEHCGGLLKPHVVLFGENVPSERVTVAISAVREASSLICLGTSLQVFSGYRFVLAARESSVPVAIVTSGKTRADGLEDLRIDTHSTANTMRGVVKHLLGCDLGWPDHPPATPLLRSGLVNTVD
TcIL3000.0.37270	T. congolense	T.congo_bin: 9,869,339 - 9,870,385 (-)	unspecified product	MGDSTQEIRHVVGEPTFEGLAQYIRKNNISKIVVMAGAGISVSAGIPDFRSPNVGLYAKLGKYNLHSPTDAFTLELLRQQPEVFYNILADMDLWPGRYCPTTVHHFISLLAKEGCLLCCFTQNIDGLERACGVPEDLLVEAHGSFSSASCVECRSKYDVSVAKAESRAGKVPRCSDCGGVVKPDVVFFGESLPKSFFHAVERIVEADLLLIMGTSLQVHPFAQLAISVRPGIPRVLFNYERVGGRMFRFPTDVLKVPHSQQANAGNNGHNRGDSGDEYDSSDSSDGYSQYVFENSGEQAVLRDIFFPGDCQVSVRSFAEALGLGEKLDEAVREGRKKFERGLGDMKGL
TcIL3000.0.08380	T. congolense	T.congo_bin: 2,204,289 - 2,205,023 (-)	unspecified product	MRRRGRTLAILTGAGISAESGIPTFRDKNGLWENHRVEDVCSPRAFLHHPLVVQRFYNQRRRALLSPEVKPNAAHMALARLERDYTKGEVVVITQNIDDLHERAGSKNVVHMHGELLKVRCTTTGNVFEWKDDILHGQTKCACCGALGTLRPHIVWFEEVPLYMDVISDVVEKADIFAAIGTSGNVYPAASFASLAAANGAETYELNLEPGENSEDFQHNIYGPASVVVSKWVEGLLRGRSRDK
Tc00.1047053508207.150	T. cruzi CL Brener Esmeraldo-like	TcChr29-S: 825,236 - 826,309 (+)	silent information regulator 2, putative (SIR2RP1)	MNQDNANFLHVVGEPSFEALARYIERNNVTKILVMAGAGISVAAGIPDFRSPHTGIYARLGKYNLNSPTDAFSLTLLRERPDVFYSIVREMDLWPGHFWPTLVHHFIKLLADEGRLLRCCTQNIDGLERASGLPMSFLVEAHGSFSTASCIECRSPYDIELASRESREGKVPHCDRCGGVVKPDVVFFGESLPDAFFNVFAEITEVELLLIMGTSLQVHPFAELAVRVRPDVPRVLFNLERVGGAMFRFPTDVPTLNSFSRNHSGNSHSSSSSSSSSSSSDGYGQFANHTADAGGISRDIFFPGDCQLSVRRLAEAMGLGERLALAVREGEKKRESYGACESGNTHHTHMYTQTDRK
Tc00.1047053507519.60	T. cruzi CL Brener Non-Esmeraldo-like	TcChr29-P: 825,181 - 826,260 (+)	silent information regulator 2, putative (SIR2RP1)	MNQDNANFLHVVGEPTFEALARYIERNNVTKILVMAGAGISVAAGIPDFRSPHTGIYARLGKYNLNSPTDAFSITLLRERPDVFYSIVREMDLWPGHFWPTLVHHFIKLLADEGRLLRCCTQNIDGLERASGLPMSFLVEAHGSFSTASCIECRSPYDIELASRESREGKVPHCDRCGGVVKPDVVFFGESLPDAFFNVFAEITEVELLLIMGTSLQVHPFAELAVRVRPDVPRVLFNLERVGGAMFRFPTDEPTLNSFSRNHTGNSHSSSNSSSSSSSSSSDGYSQFANHAADAGGICRDIFFPGDCQLSVRRLAEAMGLGERLALAVREGEKKRESYGACESGNTHHTHMYTLTDRK
Tc00.1047053506559.80	T. cruzi CL Brener Non-Esmeraldo-like	TcChr34-P: 668,130 - 668,855 (+)	NAD-dependent deacetylase, putative,transcriptional regulator, Sir2 family protein, putative,nicotinic acid mononucleotide 5,6-dimethylbenzimidazole (cobb) protein, putative	MKPRRQMVTILTGAGISAESGLSTFRDKNGLWENHRVEEVACQYAFFRNPLLVQRFYNERRRALFSDCVAPNPAHLALAKLQREYRGGRVVLVTQNVDNLHERAGSVSVLHMHGELLKVRCTATEEVFDWTQDVVHGTSRCKCCNAVDTLRPHIVWFGEMPLHMDEINAAMDETDLFVAVGTSGNVYPAAGFVTRAREKGARTLELNLDSGTNFSEFDESIYGKASVIVPAWVDRLLQDAV
Tc00.1047053447255.20	T. cruzi CL Brener Esmeraldo-like	TcChr34-S: 668,130 - 668,855 (+)	NAD-dependent deacetylase, putative,transcriptional regulator, Sir2 family protein, putative,nicotinic acid mononucleotide 5,6-dimethylbenzimidazole (cobb) protein, putative	MRPRRQVVTILTGAGISAESGLSTFRDKNGLWENHRVEEVACQYAFLRNPLLVQRFYNERRRALFSDCVAPNPAHLALAKLQREYRGGRVVLVTQNVDNLHESAGSVSVLHMHGELLKVRCTVTEEVFDWTQDVVHGTSRCKCCNAVDTLRPHIVWFGEMPLHMDEINAAVEETDLFVAVGTSGNVYPAAGFVTRAREKGARTLELNLDSGTNVSEFDESIYGKASVIVPAWVDKLLQDAV
Tbg972.8.2870	T. brucei gambiense	Tbg972_08: 746,592 - 747,512 (+)	NAD-dependent deacetylase sirtuin 4, putative,NAD dependent deacetylase, putative,SIR2-like protein 4, putative	MADRLAIFIKQCGLQRCVILTGAGCSTESGVPDYRGPNGLYRRPNFVPLTRQVFLSGSEHQKRYWARSMFGYNTVSGASCNDTHMGLYELYRAGVVNRLLTQNVDGLHHLAAHGGTGSKTVEAYAKYTSSNSGVLELHGNIHQVCCMQCGDVSPRRRLQQRLCEANYQLCRDYEAEFSEVRPDGDYEVPDRVVQAMQLVCCEHCGGLLKPHVVLFGENVPKECVREAYTAVRAASCLICLGTSLQVFSALRFVLAARKSGVPIAIVTAGRTRADGLEELKVDTNSTAATMRGVVKQLLGFELGDTK
Tbg972.7.1700	T. brucei gambiense	Tbg972_07: 386,855 - 387,913 (+)	silent information regulator 2,NAD-dependent SIR2	MTEPKLATTHVVGEPTFEGLARFIERNNITKIFVMVGAGISVAAGIPDFRSPHTGLYAKLSRYNLNSPEDAFSLPLLRQQPSVFYNILMDMDLWPGKYCPTAVHHFISLLAKKGMLLCCCTQNIDGLERACGIPESLLVEAHGSFSSASCVDCHAKYDINIARAETRAGKVPHCNQCGGIVKPDVVFFGENLPEAFFNVAGLIEETELLLILGTSLQVHPFADLALMVPSDVPRVLFNLERVGGRMFRFPTDRTPNFRASSYRLSTGNGNGSKISSGDSSSSSSSVDGYDQFTLAGNDETGVLRDIFFPGDCQVSVRSFAQALGFGEQLDASVREGREIFERTRRREKVVEG
Tbg972.4.2480	T. brucei gambiense	Tbg972_04: 630,923 - 631,657 (+)	NAD dependent deacetylase, putative,transcriptional regulator, Sir2 family protein, nicotinic acid mononucleotide 5,6-dimethylbenzimidazole (cobb) protein	MRRPNRMIAILTGAGISAESGISTFRDQNGLWENHRVEDVCTPAAFLKQPTVVQRFYNERRRALLSPEVKPNASHQALARLQREYKDGQVVIITQNIDDLHERAGSRQVLHMHGELLKVRCTATGRVFESRDDVIHGESKCECCGVVETLRPHIVWFNEMPLYMDVIDEVVQNAGLFVAVGTSGNVYPAAGLVMIAKAHGAETLELNLEPSGNCRDFDRSVYGPASVIVPAWADEVLHGKGPAA
Tb927.8.3140	T. brucei TREU927	Tb927_08_v4: 936,193 - 937,180 (+)	NAD dependent deacetylase, putative,SIR2-like protein 4, putative,NAD-dependent deacetylase sirtuin 4, putative	MADRLAIFIKQCGLQRCVILTGAGCSTESGVPDYRGPNGLYRRPNFVPLTRQVFLSGSEHRKRYWARSMFGYNTVSGASCNDTHMGLYELYRAGVVNRLLTQNVDGLHHLAAHGGTGSKTVEAYAKYTSSNSGVLELHGNIHQVCCMQCGDVSPRRRLQQRLCEANYQLCRDYEAEFSEVRPDGDYEVPDRVVQAMQLVCCEHCGGLLKPHVVLFGENVPKECVREAYTAVRAASCLICLGTSLQVFSALRFVLAARESGVPIAIVTAGRTRADGLEELKVDTNSTAATMRGVVKQLLGFELGGTK
Tb927.7.1690	T. brucei TREU927	Tb927_07_v4: 420,956 - 422,594 (+)	silent information regulator 2 (SIR2RP1)	MTEPKLATTHVVGEPTFEGLARFIERNNITKIFVMVGAGISVAAGIPDFRSPHTGLYAKLSRYNLNSPEDAFSLPLLRQQPSVFYNILMDMDLWPGKYCPTTVHHFISLLAKKGMLLCCCTQNIDGLERACGIPESLLVEAHGSFSSASCVDCHAKYDINMARAETRAGKVPHCNQCGGIVKPDVVFFGENLPEAFFNVAGLIEETELLLILGTSLQVHPFADLALMVPSDVPRVLFNLERVGGRMFRFPTDRTPNFRASSYRLSTGNGNGSKISSGDSSNSSSVDGYDQFTLAENDETGVLRDIFFPGDCQVSVRSFAQALGFGEQLDASVREGREIFERTRRREKVVEG
Tb927.4.2520	T. brucei TREU927	Tb927_04_v4: 666,641 - 667,375 (+)	NAD dependent deacetylase, putative,transcriptional regulator, Sir2 family protein, nicotinic acid mononucleotide 5,6-dimethylbenzimidazole (cobb) protein	MRRPNGMIAILTGAGISAESGISTFRDQNGLWENHRVEDVCTPAAFLKQPTVVQRFYNERRRALLSPEVKPNASHQALARLQREYKDGQVVIITQNIDDLHERAGSRQVLHMHGELLKVRCTATGRVFESREDVIHGESKCECCGVVETLRPHIVWFNEMPLYMDVIDEVVQNAGLFVAVGTSGNVYPAAGLVMIAKAHGAETLELNLEPSGNCRDFDRSVYGPASVIVPAWADEVLHGKGPAA
Tb427.08.3140	T. brucei Lister strain 427	Tb427_08_v4: 936,464 - 937,384 (+)	NAD dependent deacetylase, putative	MADRLAIFIKQCGLQRCVILTGAGCSTESGVPDYRGPNGLYRRPNFVPLTRQVFLSGSEHQKRYWARSMFGYNTVSGASCNDTHMGLYELYRAGVVNRLLTQNVDGLHHLAAHGGTGSKTVEAYAKYTSSNSGVLELHGNIHQVCCMQCGDVSPRRRLQQRLCEANYQLCRDYEAEFSEVRPDGDYEVPDRVVQAMQLVCCEHCGGLLKPHVVLFGENVPKECVREAYTAVRAASCLICLGTSLQVFSALRFVLAARESGVPIAIVTAGRTRADGLEELKVDTNSTAATMRGVVKQLLGFELGDTK
Tb427.07.1690	T. brucei Lister strain 427	Tb427_07_v4: 422,070 - 423,125 (+)	silent information regulator 2 (SIR2RP1)	MTEPKLATTHVVGEPTFEGLAXFIERNNITKIFVMVGAGISVAAGIPDFRSPHTGLYAKLSRYNLNSPEDAFSLPXLRQQPSVFYNILMDMDLWPGKYCPTTVHHFISLLAKKGMLLCCCTQNIDGLERACGIPESLLVEAHGSFSSASCVDCHAKYDINIARAETRAGKVPHCNQCGGIVKPDVVFFGENLPEAFFNVAGLIEETELLLILGTSLQVHPFADLALMVPSDVPRVLFNLERVGGRMFRFPTDRTPNFRASSYRLSTGNGNGSKISSGDSSSSSSVDGYDQFTLAENDETGVLRDIFFPGDCQVSVRSFAQALGFGEQLDASVREGREIFERTRRREKVVEG
Tb427.04.2520	T. brucei Lister strain 427	Tb427_04_v4: 667,073 - 667,807 (+)	NAD dependent deacetylase, putative	MRRPNXMIAILTGAGISAESGISTFRDQNGLWENHRVEDVCTPXAFLKQPTVVQRFYNERRRALLSPEVKPNASHQALARLQREYKDGQVVIITQNIDDLHERAGSRQVLHMHGELLKVRCTATGRVFESRXDVIHGESKCECCGVVETXRPHIVWFNEMPLYMDVIDEVVQNAGLFVAXGTSGNVYPAAGLVMIAKAHGAETLELNLEPSGNCRDFDRSVYGPASVIVPAWADEVLHGKGPAA
LtaP34.1990	L. tarentolae Parrot-TarII	LtaP34: 801,549 - 802,271 (-)	Nad dependent deacetylase, putative	MKAFRCITILTGAGISHESGISTFRDSDGLWCNHRIEDVASLDAFRTNPGLVQRFYNERRRHLLLNSVKPNKAHAALARLEEKLRESTKVVIVTQNVDNLHERAGSKNVLHMHGELLKVRCTATGNIFEWHKDVLREVDRCPDCGLLGTLRPHIVWFGEVPLCMEEIEPLLRMTDLFVSIGTSGNVYPAAGFVKEAQLYGATTLELNLQEGANSLLFQESIYGKASDIVPAWVDRVLKGS
LtaP26.0200	L. tarentolae Parrot-TarII	LtaP26: 46,293 - 47,408 (-)	Silent information regulator 2, putative	MTESPRAPQQEHVLGEPSLEGLARYIKEKDVRRILVLIGAGASVAAGIPDFRSPDTGIYANLDKYDLDDPTDAFSLSLLREKPEIFYSIARELNLWPGHFQPTAVHHFIRVLQDEGRLLRCCTQNIDGLEKAAGVSPELVVEAHGSFAAAACIECHTPFSIEQNYLEAMGGTVSRCSTCGGIVKPNVVFFGENLPDTFFDALHHDAPIAELVIIIGTSLQVHPFALLPCFVPKSAPRVVMNRERVGGYLFRFPDDPRTSVLNNAMAEKGHSPSSQSPFPSVSASLEEQVREEASSSSKEEVEETLASSSSDGYGQYSDYYVHPDVCRDVLFRGDCQENVVKLAEYLGLSEAMAQQMRLSDAALAAAQKCGE
LtaP23.1480	L. tarentolae Parrot-TarII	LtaP23: 535,091 - 536,038 (+)	Sir2-family protein-like protein	MRPAWTLASFMERCNAKKAGCGCAVLTGAGCSTESGIPDYRGTNGQYHRADFVPLTFQRFMRDDNEKRRYWARSMLGYSTISAASCNAAHMTLQAFTKSGAVTHILTQNVDGLHHLATYGGVGDAEEEHYYKYTTSDAPLKEVHGNIHNAICTSCGFLMPRARLQRELQEKNSALCEQYGADASRVRPDGDYSVPTEAINAMQLVMCPRCNGFFKPHVVLFGENVPTHVVDTTMSIVRNKASCLLCLGTSLQVYSAYRYVIEAKQLGIPVAIVNAGKTRADTIADLKLDVESVGSVLAETAHEMLGVPASMFLRR
LmxM.33.2140	L. mexicana	LmxM.33: 761,919 - 762,650 (-)	NAD dependent deacetylase, putative,transcriptional regulator, Sir2 family protein, nicotinic acid mononucleotide 5,6-dimethylbenzimidazole (cobb) protein	MKACRCITILTGAGISAESGISTFRDNDGLWCNHHVEDVASPDAFIRNPALVQLFYNERRRNLLLTSVTPNKAHVALARLEEELSGKRKVVIVTQNVDNLHERAGSKNVLHMHGELLKVRCTATGNVFEWQKDIVGDVDHCPDCGLLGTLRPHIVWFGEMPFCMDEIESILSKTDLFVAIGTSGNVYPAAGFVKRAQVYGATTLELNFQEGSNSMLFQESIYGKASEIVPAWVDRVLKESSKK
LmxM.26.0210	L. mexicana	LmxM.26: 50,474 - 51,595 (-)	silent information regulator 2, putative,NAD-dependent SIR2, putative	MTASPRAPHQEHVLGEPTLEGLAHYIREKDVRRILVLVGAGASVAAGIPDFRSPGTGIYANLGKYNLDDPTDAFSLALLRERPEIFYSIARELNLWPGHFQPTPVHHFIRLLQDEGRLLRCCTQNIDGLEKAAGVSPELLVEAHGSFAAAACIECHTPFSIEQNYLEAMSGTVSRCSTCGGIVKPNVVFFGENLPDAFFDALHHDAPIAELTIIIGTSMQVHPFALLPCVVPKSVPRVVMNRERVGGLLFRFPDDPLNTVYDDAVAKEGQSSSSQSRSPSASARCEKGGVEDRSSSPKEEVDEASTSSSSDGYGQYGDYHAHPDVCRDVLFRGDCQENVVKLAEYLGLSEALAKRMRFSEAAPATAQTVSTEM
LmxM.23.1210	L. mexicana	LmxM.23: 548,477 - 549,439 (+)	sir2-family protein-like protein	MKPAGTLASFMERCSARKPGRGCVVLTGAGCSTESGIPDYRGPNGQYHRTDFVLLTFQSFMRDDNEKRRYWGRSMLGYLTMSGASCNAAHMALHAFTKSGAVAHILTQNVDGLHHLATYGGAGDAEEEHYYKYTTSDAPLKEVHGNIHNVICTSCGFLMPRARLQRELREKNPALYEQYGTDMSRVRPDGDYSAPTEAANAMHLVMCPRCNGFLKPHVVLFGENVAKPIVETTMSVVRDKASCLLCLGTSLQVYSAYRYVLEAKQLGIPVAIVNAGATRADAIADLKLNVESVGSVLAETAHEMLGVPAFMFFRQKAIQL
LmjF.34.2140	L. major strain Friedlin	LmjF.34: 945,181 - 945,912 (-)	NAD dependent deacetylase, putative,transcriptional regulator, Sir2 family protein, nicotinic acid mononucleotide 5,6-dimethylbenzimidazole (cobb) protein	MKACRCITILTGAGISAESGISTFRDSNGLWCNHHVEDVASPDAFIRNPALVQLFYNERRRNLLLSSVKPNKAHTALAKLEEELSGKGKVFIVTQNVDNLHERAGSKNVLHMHGELLKARCTATGNVFEWQKDIVGDVDRCPDCGFLGTLRPHIVWFGEMPLCMDEIESILSTTDLFVAIGTSGNVYPAAGFVKRAQFYGATTLELNLQEGSNSTLFQESIYGKASSIVPTWVDQVLKESLKK
LmjF.26.0210	L. major strain Friedlin	LmjF.26: 55,441 - 56,562 (-)	silent information regulator 2, putative (SIR2RP1)	MTGSPRAPHQEHALGEPTVEGLARYIREKDVRRILVLVGAGASVAAGIPDFRSSDTGIYAKLGKYNLDDPTDAFSLTLLREKPEIFYSIARELNLWPGHFQPTAVHHFIRLLQDEGRLLRCCTQNIDGLEKAAGVSPELLVEAHGSFAAAACIECHTPFSIEQNYLEAMSGTVSRCSTCGGIVKPNVVFFGENLPDAFFDALHHDAPIAELVIIIGTSMQVHPFALLPCVVPKSIPRVLMNRERVGGLLFRFPDDPLDTIHDDAVAKEGRSSSSQSRSPSASARREEGGTEDGSSSPNEEVEDASTSSSSDGYGQYGDYYAHPDVCRDVFFRGDCQENVLKLAECLGLREALAKRMRFSGAAPATARKTSNET
LmjF.23.1210	L. major strain Friedlin	LmjF.23: 567,257 - 568,219 (+)	sir2-family protein-like protein	MRPAGTLASFLERCSARKRGRGCVVLTGAGCSTESGIPDYRGPNGQYHRADFVLLTFQKFMRDDNEKRRYWARSMLGYSTMCGASCNAAHMALQAFTKSGAVAHILTQNVDGLHHLATYGGVGDAEEEHYYKYTTSDAPLKELHGNIHNVICTSCGFFMPRARLQRELRERNPGFYEQYGADVSRTRPDGDYSAPTEAVNAMHLVMCPRCNGFFKPHVVLFGENVPKPIVEATMSLVRDKASCLLCLGTSLQVYSAYRYVLQANQLGIPVAIVNAGTTRGDAIADLKLDVESVGSVLAETAHEMLGVPASMFFRRKTIQL
LinJ.34.1900	L. infantum	LinJ.34: 804,536 - 805,267 (-)	NAD dependent deacetylase, putative,transcriptional regulator, Sir2 family protein, nicotinic acid mononucleotide 5,6-dimethylbenzimidazole (cobb) protein	MKACRCITILTGAGISAESGISTFRDSDGLWCNHNVEDVASPDAFIRNPALVQLFYNERRRNLLLSSVKPNKAHIALAKLEEELSGKGKVVIVTQNVDNLHERAGSKNVLHMHGELLKVRCAATGNVFEWQKDIVGDVDRCPDCGLLGTLRPHIVWFGEMPLCMDEIESILSKTDLFVAIGTSGNVYPAAGFVKRAQFYGATTLELNLQEGSNSTLFQESIYGKASDIVPAWVDRVLKESSKK
LinJ.26.0200	L. infantum	LinJ.26: 52,577 - 53,698 (-)	silent information regulator 2, putative (SIR2RP1)	MTASPRAPHQEHVLGEPTLEGLAHYIREKNVRRILVLVGAGASVAAGIPDFRSPDTGIYANLGKYNLEDPTDAFSLTLLREKPEIFYSIARELNLWPGHFQPTAVHHFIRLLQDEGRLLRCCTQNIDGLEKAAGVSPELLVEAHGSFAAAACIECHTPFSIEQNYLEAMSGTVSRCSTCGGIVKPNVVFFGENLPDAFFDALHHDAPIAELVIIIGTSMQVHPFALLPCVVPKSVPRVVMNRERVGGLLFRFPDDPLNTVHEDAVAKEGRSSSSQSRSPSASPRREEGGTEDSPSSPNEEVEEASTSSSSDGYGQYGDYHAHPDVCRDVLFRGDCQENVVTLAEYLGLSEALAKRMRLSDAAPATAQRAPNET
LinJ.23.1450	L. infantum	LinJ.23: 569,056 - 570,018 (+)	sir2-family protein-like protein	MRPAGTIASFMERCSARKPGRGCVVLTGAGCSTESGIPDYRGPNGQYHRADFVLLTFQNFMRDDNEKRRYWARSMLGYSTISGASCNAAHMALQAFTKSGAVAHILTQNVDGLHHLATYGGVGDAEEEHYYKYTTSDAPLKELHGNIHNVICTSCGFLMPRARLQRELRERNPALYEQYGADMSRVRPDGDYSAPTEALNAMHLVMCPRCNGFFKPHVVLFGENVPKPIVETTMNVVRDKASCLLCLGTSLQVYSAYRYVLEAKQLGIPVAIVNAGMTRGDAIADLKLNVESVGSVLAETAHEMLGVPASMFFRRKTIQL
LbrM.26.0210a	L. braziliensis	LbrM.26: 48,714 - 49,568 (-)	NAD-dependent SIR2, putative (SIR2)	MKLWPGHFQPTAVHHFIRLLQDEGRLLRCCTQNIDGLERAAGVSSDLLVEAHGSFAAAACIDCHTPYNIEQNYLEAMSGVVSRCSTCGGIAKPNVIFFGECLPDAFFDALHHDAPIAELVIIIGTSLQVHPFAMLPCFVPKSVPRIVMNRERVGGFLFRFPDDPPCAVHDDVTAKKRDSPSSQTRSPSASARREVEREMEEASSPRNEEAEKASTSSSSDGYGQYGDYDVLPDVCRDVLFRGDCQVSAVKLAEYLGLSEALAKRMQSIDAVPTSAGNASHEACN
LbrM.23.1310	L. braziliensis	LbrM.23: 511,555 - 512,517 (+)	sir2-family protein-like protein	MRPGWALASFMEHCNARKPGRSCVVLTGAGCSTESGIPDYRGPNGRYHRADFVPLTFQKFMGDDNEKRRYWARSMLGYSTMSGASCNATHMVLQAFTKSGAVSYILTQNVDGLHHLAMYGGVGDAEEKHYYKYTTSDAPLTEVHGNIHNVICTSCGFLMPRARLQRELREKNSGLYEEYGEDLSRVRPDGDYSAPTEAVNSMQLVMCPQCDGFFKPHVVLFGENVPKPIVESTMSVIGDKASCLLCLGTSLQVYSAYRYVLEAKQLGIPVAIVNSGTTRGDPIADLRLNVESVGSVLAETAHEILGVPAPMFFNRKTIQL
LbrM.20.1640	L. braziliensis	LbrM.20.1: 677,284 - 678,015 (-)	NAD dependent deacetylase, putative,transcriptional regulator, Sir2 family protein, nicotinic acid mononucleotide 5,6-dimethylbenzimidazole (cobb) protein	MKACRCITVLTGAGISAESGIPTFRDGDGLWCNHRVEDVASPDAFLANPALVQHFYNERRRNLLLSSVRPNKAHMALARLENELRGKTKVVVVTQNVDDLHERAGSTHVLHMHGELLKVRCTVTGKVFVWTKDIVRDADCCPDCGLLGTLRPHIVWFGEMPLYMDKIESVLSETDIFVSIGTSGDVYPAAGFVQRAQFYGSTTLELNLQEGSNNSFFQESIYGKASDIVPAWVDRVLKASSGW
GL50581_1102	Giardia Assemblage B isolate GS	ACGJ01001509: 15,236 - 17,278 (+)	Hypothetical protein	MPTNYRQTLKRVAECISKAKKESIVILAGAGISVAAGIPDFRSKGTGLYSQLEHYNLPTPTSMFDLSYYCLRPRPFSSLSVSIFPSYKYKPTMAHHFFKLLENKGLVRFIYTQNIDELEIFAGVSSERILQCHGSYCKGLYCLGNISNACTYQVADQNVFRAAAMDRSVPHCPRCGRVLKPRIVFFGEQLPTEFQLAPELIRDEDKTHMLLILGTSLTVAPFNFLVDMVPDKAARVLINRDPAGYVSQALRFYTNDHPEKTTSDVFNDEQLMQEALNLIGRNEMDIFLPGDIDATILSLAELMGCKNELTNLKKDCDKEFESMLEKESKEAEEAASNKATETLLPLFYSDSLRVPTSIAITAQLATGENTVGMLGFSTKPQIALMESANIVRSESVIVD…
GL50581_1103	Giardia Assemblage B isolate GS	ACGJ01001509: 17,314 - 18,993 (+)	NAD-dependent histone deacetylase Sir2	MKSAIEAILLHAGLENEELIPATDFASREISVTSLCDYPVHIDMRIPAIHDPGSKKLVRVDTAPSATEHLGDDDDDSVLDDLSGHISPGGFRLWVLSLLEIGVPPTQILADLGLKIPKHSFGNDVLLEFLEQVVLELLEVKLPRKRIASCTSPEAFIYQLRRARKIIFLVGAGISVSAGIPDFRSKNGIYSRLQQYNLQKPTDMFNLDFFRSNPIPFYRFCPEIFPGPQFRPTVVHLFMRLLEKRGQLQRIYTQNIDCLEVQAQITQKYIINCHGSFHTFMCIDCGAKFPMELLRRTVVEEACLPLCRECFQSFRRSFFSDKATADSSTAGPSLDGDSDQFKAVVRSALGSSITPRLEELLNNTSNSAMRTSFPFEKVSEGDDPCYLKIKLDDLCNSAD…
GL50581_1598	Giardia Assemblage B isolate GS	ACGJ01002173: 2,942 - 4,915 (-)	Sir2 family protein	MNVYERLAAAATPRSTARPAARTMPAEKRRPSTTASRNRLPQAPVTPASRVRSQASPSKGRSQMQVLGKSRSQSNLRKVKSTNNELRPDTAPVVSPSSSGVAPFIDAQIDRDAATITALARTIEDANYILIGTGAGFSADSGLAVYKDIARVPAYDLMGVDYATLCDPMWLQRNPEVFYGFWGYCFNSYRDTTPHEGYTIIKNMMAAYPNKRIYIYSSNVDSHFEKIGIPRQRFYEFHGTCMDWQCSRSCRIDSVYRLPFYYRFDVNKQTMRCSTGSISYTARTESNTSPNNSTVSPHIPRPPPVLSMFKKPNKNSSVFTQLYSSYYGDDTASGPHIHPQIASTSAVKDTSASETTQPSNSTALPVPTDTKRASPIVRKDVYDRVYSQCSRNSQTRGAL…
GL50581_2310	Giardia Assemblage B isolate GS	ACGJ01002292: 31,219 - 32,391 (+)	Transcriptional regulator, Sir2 family	MVPDVDAIFEGLSQKLRQDLLKAFADEVEQAESPTAAASKKGTSLNAILQLARTLRSGHAVVFVTGAGLSYASGITPYRYSNKAIWSNFVMASGERRTFKEDPDQYWNSFWLRTHEIPSFINAKPNQGHTAIAKIMRKADVFVITQNIDTLHTKSGALENRLIEIHGRLGLYKCVNQATGNVKGSGRQRDCPYARSISIKLHDLNAYAVDGTSLNNNNLRIKIPRCPGCLAPIMPHALMFDEQYVSHDFYRYYEAEQWLRSANAIVFVGTSFSVNITQDAINIALESSRDIELYSFNIAQDEKIEEASYQTACQRLFSQGSRPRVDSLELRWIIGPSEETLPLLNSILTELMSDMFNNAIPPEERVGQPRVAYCYRKEAHEKIGSSVLNI
GL50581_4268	Giardia Assemblage B isolate GS	ACGJ01002924: 67,823 - 69,598 (+)	Sirtuin type 2	MQPEKDRRLEERRSKEQSLGEVMDKVFLLRRNEIRQLKPPFIESFSLETEKSFLNYKIDLLHAALFPGEAAPRPQVYCILGAGVSTAVGLSAFRSSGSIFRRVQNLYPLLVHALQQEVRDFIDDDFFLRYALGLRGIIQNPIVVYNVLREYMESISFILNIRPSLTHYFLRHLADEGILKLILTQNIDDLERSVGLGDIIDVKQVHGSLNNPGICLACGRSCSPEVVIQAIRDGSVAVCEGCGSAIKPGIVCYDEDINLQSDTVKSLSDNVNPYTLGLVLGTSLLVEPVKLLPGVAPLSSQIHIICKAFDEGAWLDDQNLQQIKTARLKQHTVNLTIKEGNNQFAFTPYLNIIDEDCDTIVQALLCRSKVVAERFFVTMERLIKDEKQTRDATSGVPPL…
GL50803_10707	Giardia Assemblage A isolate WB	GLCHR04: 1,803,599 - 1,805,278 (-)	NAD-dependent histone deacetylase Sir2	MKSALEAILLHSGLENEELIPATDFASREVSVTSLCDYPVHIDMRIPAIHDPGSKNLVRVDTAPSATEHLGDEDDDSVLDDLSGHISPGGFRLWILSLLELGVPPTQILADLGLKLPKHSFGNDVLLEFLEQVVLELLEVKLPRKRITSCTSPEAFIYQLRRARKVIFLVGAGISVSAGIPDFRSKNGIYNRLQQYNLQKPTDMFNLDFFRGNPIPFYRFCPEIFPGPQFKPTVVHLFMRLLEKRGQLQRIYTQNIDCLEVQAQITQKYIINCHGSFHTFTCIDCGAKFPMELLRRTVVEEACLPLCRECFQSFRRSFLCERELADVHAAGSLLDGDGDQFKAAVRSALGSSITPRLEELLNNTSSSTVRTNFPFDKVTEGDDPCYLKIKLDDLCSSSG…
GL50803_10708	Giardia Assemblage A isolate WB	GLCHR04: 1,805,318 - 1,807,360 (-)	Hypothetical protein	MPANYGQTLKRLVESISRAKKESIVILAGAGISVAAGIPDFRSKGTGLYSQLERYNLPTPTSMFDLSYYCLRPRPFSSLSVSIFPSYKYKPTMAHHFFKILEDRGLVRFIYTQNIDELEIFAGVSPRRILQCHGSYCKGLYCLGNVSGVCTYQVEDQNVFRAAAMDQSVSHCPRCGRVLKPRIVFFGEQLPSEFQLAPEIIGDAEKTSMLLILGTSLTVAPFNFLAEMVPNEALRVLINRDPAGYVNQALRFYANAHPEKTAADVFANEQLMQEALDLVGRDGMDMFLPGDIETTISSLAELMGCKDELVNLKKDCDNKFESLLEKESKEAKEATVDGVTEALVPFFYSKSLRVPTSIAITGQTSTGEAIVGMLGFSTKSQLALMQNANVIASENVVVD…
GL50803_11676	Giardia Assemblage A isolate WB	GLCHR05: 2,827,387 - 2,829,165 (-)	Sirtuin type 2	MQIEEDRRLEERRSKEKGLGKVLSKVFTLQRAEIRQLKPPFLESFSLESENSFLNYKIDLLYAALFPGEGAPKPKAYCILGAGVSTAVGLSAFRSSGSIFRRVQHFYPLLVYALQQEVADPSDDDFFLRYALGLRGIIQNPIVVYSVLREYHESIMFISNIRPSLTHYFLRFLADEGILKLILTQNIDELERGVGLSEVVDVKQVHGSLSNPGACLACGRSCLPEVVLQAIRDGSVAACENCGSAIKPGIVCYDEDIDLQSDTVNSLSDRVNPYTLGLVFGTSLLVEPVKFLPGAAPLSSQIHIVCRAFDEAAWLDNQDLQQIKTARLKQHTVNLAIEERNTQLSFSPYLNIIDETCDAVVQALLCRNKVVAEKFLATMRRVLEEEKQNTSTVTTIPPS…
GL50803_16569	Giardia Assemblage A isolate WB	GLCHR04: 1,217,662 - 1,218,837 (-)	Transcriptional regulator, Sir2 family	MVPDVDVIFEGLSTKLRQDLLKAFADEVERVGSPTAAASKSGTSLNAILQLARTLRAGRAVIFVTGAGLSYASGITPYRYSNKAIWSNFVMASGERRTFKEDPDQYWNSFWLRTHEIPSFINAKPNQGHIAIAKIMRKADVFVITQNIDTLHTKSGALENRLVEIHGRLGLYKCVNQATGNVKGLGRQRDCPYSRSISIKLHDLNAYAVDGTSLANNNLKIKIPRCPGCLSPIMPHALMFDEQYVSHDFYRYYEAEQWLRAADAIVFVGTSFSVNITQDAINIALESSRDIELYSFNITQDEKIEEASYQTACQRLFSQGSRPRVDSLALQWIVGPSEETLPLLDRILTELMSDTFSTEIHPDERLGQPRLIYCYRKEPTEKIGSSILNID
GL50803_6942	Giardia Assemblage A isolate WB	GLCHR05: 3,926,601 - 3,928,571 (-)	Sir2 family protein	MNVYERLAAATTPKLSAQPSVRTAPAEKRRPNTTACRNHPAQSSTAPTSRPAAQTPLSKGGPKVRTLGKSQSQSSLRKTKPNESDLRPTTAPSETPASSGAALCDDTQIDRDEAAITTLAQTIKEANYILIGTGAGFSADSGLAVYKDIARVPAYDLMGVDYATLCDPIWLQRNPEVFYGFWGYCFNSYRDTTPHEGYTIIKNMIAAYPNKHIYIYSSNVDSHFEKIGVSRQHFYEFHGTCMDWQCSRSCRIDSIYRLPFYYRFNINKQTMRCSTGSTVHAIRSGPGYSSTTSTTSVAIPRPPPILSRFTKPGKNTSVFSQLYFSYYGDNAVQDSSSCSQVVPLSPVQEASVVRPVAPLNTTNPPVQVDTKRGSPMVRREVYDRVYSQCSRNSQTRGAL…
GLP15_2635	Giardia Assemblage E isolate P15	contig189: 35,915 - 37,885 (+)	Sir2 family protein	MNVYERLAAVTTPKLSAQPSTRTALTEKRRPNTTAYQNHPTQSSTAPTSRPTAQIPLSKGRSQVRTLGKSQSQSSLRKIKSVENDMRPTTAPLETPTLSGTALCSDTQIDRDEATITTLAQTIKEANYILIGTGAGFSADSGLAVYKDIARVPAYDLMGVDYATLCDPIWLHRNPEVFYGFWGYCFNSYRDTTPHEGYTIIKNMITAYPNKRIYIYSSNVDSHFEKIGVSRQHFYEFHGTCMDWQCSRSCRVDSIYRLPFYYRFNINKQTMRCSAGSIVHATGGGPGSSSTASTTIACIPRPPPILSRFTKPSKNISMFSQLYSSYYGDSTMQDSSSCSQVISILPVQEASVSRSVSPLNNINPPVQTDVKKGSPIIRREVYDRVYSQGSRNSQTRSAL…
GLP15_3643	Giardia Assemblage E isolate P15	contig404: 60,820 - 62,604 (+)	Sirtuin type 2	MQIAEDKRLEERRSKERGLGEVLSKVFTLQRTEMRQLKTPFLESFSLESERSFLSYKIDLLYAALFPGEGAPKPKAYCILGAGVSTAVGLSAFRSSGSIFRRVQHLYPLLVYTLQQEITDSSDDDFFLRYALGLRGIVQNPIVVYSVLREYLESIAFISNIRPSLTHYFLRFLVDEGILKLILTQNIDELERGVGLNEVVDVKQVHGSLNNPGACLACGRSYPSEVVLQAIRDSSVAACENCGSAIKPGIVCYDEDIDLQSDTINSLSDKVNPYTLGLVLGTSLLVEPVKFLPGAAPLSSQIHIVCRAFDEAAWLDNQDLQQIKAARLKQHTVNLIIKEQNARLSFSPYLNVIDETCDIVVQELLCRNKIVTEKFLTTMQRVLEQEKKKKNTGITVTIP…
GLP15_3933	Giardia Assemblage E isolate P15	contig467: 35,961 - 37,136 (-)	Transcriptional regulator, Sir2 family	MVLDVDAIFEGLSTRLRQDLLKAFADEVERAGSPTAAASNSGTSLNAILHLARTLRTGQAVVFVTGAGLSYASGITPYRYSNKAIWSNFVMASGERRTFKEDPDQYWNSFWLRTHEIPSFINAKPNQGHIAIAKIMRKADAFVITQNIDTLHTKSGALENRLVEIHGRLGLYKCVNQATGNVKGLGRQRDCPYSRSISIKLHNLNAYAVDGTSLGNNNLRIKIPRCPGCLSPIMPHALMFDEQYVSHDFYRYYEAEQWLRAADAIVFVGTSFSVNITQDAINIALESSRDIELYSFNIAQDEKIEEASYQTACQRLFSQGSRPRVDSLELQWIIGPSEETLPLLDRILTELMSDIFSTEVHPDERLGQPRMIYCYRKEPNEKIGSSILNIN
GLP15_646	Giardia Assemblage E isolate P15	contig24: 126,989 - 128,668 (-)	NAD-dependent histone deacetylase Sir2	MKSALEAILLHSGLENEELIPATDFASREVSVTSLCDYPVHIDMRIPAIHDPGSKNLVRVDTAPSATEHLGDEDDDSVLDDLSGHISPSGFRLWILSLLELGVPPVQILADLGLKLPKHSFGNDVLLEFLEQVVLELLEVKLPRKRITSCTSPEAFIYQLRRARKVIFLVGAGISVSAGIPDFRSKNGIYNRLQQYNLQKPTDMFNLDFFRNNPIPFYRFCPEIFPGPQFKPTVVHLFMRLLEKRGQLQRIYTQNIDCLEVQAQITQKYIINCHGSFHTFACIDCGAKFPMELLRRTVVEEACLPLCRECFQSFRRSFLCERELTDVHATGSLLDGDGDQFKAAVRSALGSSITPRLEELLNNTSSSTTRTNFPFEKVTEGDDPRYLKIKLDDLCSNSG…
GLP15_647	Giardia Assemblage E isolate P15	contig24: 128,708 - 130,750 (-)	SIR2 superfamily protein	MPANYGQTLKRLAESISRAKKESLVILAGAGISVAAGIPDFRSKGTGLYSQLECYNLPTPTSMFDLSYYCLRPRPFSSLSVSIFPSYKYKPTMAHHFFKILEDRGLVRFIYTQNIDELEIFAGVSPERILQCHGSYCKGLYCLGNISGVCTYQVEDQNVFRAAAMDQSVSHCPRCGRVLKPRIVFFGEQLPSEFQLAPEVIGDANKTGMLLILGTSLTVAPFNFLAEMVPDEALRVLVNRDPAGYVSQALRFYINAHPEKTAADVFADEQLMQEALNLVGRNGMDMFLPEDIDTTILSLAELMGCKDELTNLKKDCDNKFESLLEKESKEAEEATVDGITEALIPFFYSESLRVPTSIAITGQTSTGEAIIGMLGFSTGSQLALMESANVIASENVTVD…
TVAG_016210	DS113226	T. vaginalis G3	chromatin regulatory protein sir2, putative	MESTHENLANLIRENKGNICIITGAGISAHVLPTFRSSDSKGLWDVVADKSLDKFQFYSQPDVSWKLWASIRDLQKQKFLYPSKAHRVIHYLMKYGYIDTLLTQNIDSLHSFQGDESKIIELHGKVTEFGECEKCNRKTPVDHLKVLQSGKCPKCPVCNSNLRPTVAFFQDLIPKALRQKATKICQTTDLLILIGTHCVVDPVVTLVAEAFQSGATVVEINPDETRISDKCDMKFYEKADEALVAVGNILFPGVDFENKTDVEPIIQ*
TVAG_026260	DS113272	T. vaginalis G3	chromatin regulatory protein sir2, putative	MDQLCLMAMRRPVSQEYHSSLVFNGLECRSDPKELLSSLLNRDVGELPDNEDILWKKLYDLTYHGGKRFQPIFKPICKDFDSIIRLIDQASKIVVILGAGGSVGPDFRSPGGLYDSIAKEGAFEDPCQVFDLDTFMDDPSVFWRFAHTIFPERYPRHSQAHYFLENLEKRGKLLRLYTQNVDALDVGILPEHLRCVHGSWRESYCMTCDALHTIEDIRDSVEKGEVPRCIFCGGAIKPGIVFFGQSVNLNDFELENDAREADLLLVIGTSLRVAPVSDIPRMMRNTPSILINRATVKGHFSAELLGECDDVVNAIESELGWSSETQPQVEISKITKYATNKFIFPSNSEFATRVEPTTRADFLATSVPVDVDDLA*
TVAG_146810	DS113213	T. vaginalis G3	chromatin regulatory protein sir2, putative	MNQNISVLANLLKSGNYKNVVVMTGSGICNACGIPDLHSIIPDLNKKAEETGFTPYMTPPFVFDIRFFRENPKPFWWVFSEIWPWNEMPLPTDFHILIRLIEEMGLLRRWYTTNTDCLELDAIKDKSKVVQCHGSVKHCHCIDCGAEVSMNECLSAIRGNYGRKEKGFDFVKVPTCNKCG*
TVAG_190210	DS113211	T. vaginalis G3	chromatin regulatory protein sir2, putative	MRAGNKADEVFKTVVGKEPQTIFSEEVPEAYLWNFLIQFAREQTRQRVAKARKPIQSMEDIIKLIENSKHIIVIIGAGASIGPDFRSPGGLYDSIAKEGCLEDPYQVFDLDYFKKDPTIFWRFAHKIFPDKNPAHSDTHYFIAELENHGKLQRLYSQNVDTLECGVPESKLRCVHGSWRNSYCLSCGKKFDIEDLREAVQNGTVPTCPCGGQIKPGIVFFGQKTNIEDEDITADSEEGDLLIVIGTSLKVAPISMLPEFFSQIPSILINREPVTCNFSAEFLGDCSDVVKAIQKGLGWKDFPEQQIHFNEPNKFFFPDKNGNISHVYETGPVSFVVTPCEANPNDLL*
TVAG_256040	DS113271	T. vaginalis G3	chromatin regulatory protein sir2, putative	MGILFSDLTDVTIKETDIGDGPVLQNNIETVINLIKNNKGKTCVITGAGISAPQLPTFRSRDNSGLWDVLKAPDLSKSVFYQNPLPSWRLAANIRNLQLNKTLKHTLAHNVLHQMVIDGYVSDLLTQNCDSLHSYDDEYDEKVVELHGAATDYGVCEKCHELRNVDVLEILHTDTSPVCNVCGSVLKPQVAFFEDTIPRHIRDAAYNALSSCDLLLVVGTYCAVDPVLSFVRNAKRNGTILVEINPAESNGSQFMDVSIRYSANDAFKLIAENLYPGQSFE*
TVAG_319320	DS114039	T. vaginalis G3	chromatin regulatory protein sir2, putative	MEEQVAMMRPVSHFAPRSVLFDGLEYGADPRELLASLLQKDVSEITESEDMVWKKLYDLTYHGGMAASQKPILDNFSSVLSLIEKSNKVVVILGAGGSVGPDFRSVGGLYDSIAKDGVFDDPCQVFDLEYFQKDPSIFWRYAHTIFPDRQPKHSAAHYFIQELENRGKLLRLYTQNVDALDIGVPPKHLRTVHGSWRESYCMKCGALHHIEDIRDAVEKREVPTCHFCGGAIKPGIVFFGQSVNLNDYELEMDAHAADLLIVIGTSLRVAPVSEIPKLMKNVPSILINRETVKCDFSAELLGECDDVVRTIEYELGWEADEGVNPEEIQTYGSNQFIFPSNSELGARIETTSRNQFLVTSAPVDVDDLN*
TVAG_362260	DS114842	T. vaginalis G3	chromatin regulatory protein sir2, putative	MLKKLNVTAPPLVKGLEEATFDGLVKYIKSGHATNTVFLTGAGTSVASGIPDFRTPKIGLYANLDKYKLPYPEAVFDIEFFDTNPGPFFDVCRNILPGTFKPSPAHYLPVLFDKHKLLTRLYTQNIDSLDISAGLPLDKIVEAHGSFTYLTCRKCGSKFEFADYKEEFQTGKVVHCRECKEGVIKPDVVFYGEDLPQRFHHLSENDFSTANLLIIMGTSLTVSPCCMLPGYCPPNCVRVLINNEPAGKCPEAIKVDKNGVGHNKYEKEEPHLLTYNCETNTRDIFLKGDLQEICEKLINALGWNNEYLKLKK*
TVAG_409810	DS113660	T. vaginalis G3	chromatin regulatory protein sir2, putative	MPKPDPCEILAQKIISGNYKNVIVLTGAGISTAAGIPDFRSPAIGIYATLKSASRLKFRDPTFVFDIDVFMDDPKPFWWIFSHLWPKDLWPRPTEMHYFIGYLNQLGVLKRVYTQNVDGLEIPGGLPEDKLVQCHGALPTCHCCDCHAAVPLAECLRQIQPNFENRRLNMTNAVVPHCPSCDGEHVKPDVTFFGEAMPDRFEQTLYEDFHSCDLCIITGTSLGVYPFADLVEEVPAGIPRFVINYDKVKAKGGRLRETWHAFKSWLTFGFFNYSGVFVYGKGKDFFIGGDCQEAVKKIIAKANLQTQFEEYKASCANIPYPLRAAADDNQQ*
TVAG_413390	DS113675	T. vaginalis G3	chromatin regulatory protein sir2, putative	MSEDRKLKSFDMDGVVDYIKSGKAKKIIFLTGAGISTAAGIPDFRSIGTGFYSNLQKYNLPEPSDVFNIKYFKENQEPFYDLCPSLLPGKYKPTFIHYFGAYMAKKGILLKQYTQNIDGLERIAGVPEDKLVESHGTFSTAHCTECKKEWKLEEIRDKLLLGKPLHCTDPDCKGFIKPDIVFFGENLPTSFQHNARIDLRSCDMLLISGTSLKVNPFASLPGTAPEDVPRVLINLDKVAQYTEEEMDMGGEIVKVTPPNFRSLLRYDHPSNTRDVYLGGDCQETFKELARRLGWYDDIIAMMPK*
TVAG_480900	DS113664	T. vaginalis G3	chromatin regulatory protein sir2, putative	MDDIALEYRYQRPKCVKGLSSLDLDGIVSFINEGNAKKILIFSGAGTSVASGIPDFRSPKIGLYSQLKKYNLPRPESIFTRDYFKYHPEPFFSLIKFFLPGKYKPSPAHFLAKLFENHGILLRHYSQNIDGLDKAAGLSEEHLVEWHGTLSKATCRKCSKKYTLDDIKPKILAEAVPRCSCGGVIQPDVMLYGDYNDDDLYTHLDKDVEQADLLFVLGTSLKVEPFPSMIENVSYSIPRVLINADPVCTYDEKLDIKDGLVTEVGKEKKFNLFKFGHFFNTRDIFIPGDIQENVIKLIEKLGWKNEFDEIYNKTLNKYQD*
TVAG_549940	DS129241	T. vaginalis G3	chromatin regulatory protein sir2, putative	EVKAQFQAPEEDIWRLLYRLASAADGLRAKKPREYYTDLDRIIDLIDKSHNIVILLGAGGSVGPDFRSPGGLYDSIAKDGVFDDPCKVFDNQYFEEDPSIFWRYAHTIFPSANPQHSGSHIFIEMLEQKGKLLRVYSQNVDTLEKGIPDEKLVCVHGSWRECRCMQCGLVQSIEDLRPSVEQRVVPQCKQCGGPIKPGIVFFEQPTNLDEKQAFADAEQADLLIVIGTSLRVAPISELPDLMSSVPSILINRAPVTTNFNAQFLGECDDIVQMLESELGWIENKRISSKDSVFFPPNNFVIESNSELGTRIIETSRNKFLATSFTIDVSDTE*
